# Supplementary material for: Impact of PKC-MAPK Signaling on Cardiac Sympathetic Overactivation in Type-2 Diabetes Mellitus
Source: Int J Mol Sci. 2026 Jan 10;27(2):723. doi: 10.3390/ijms27020723 (PMC12840624; doi:10.3390/ijms27020723)
Supplement: Supplementary file 1 [file ijms-27-00723-s001.zip]

Archive with 1 entries (1 files):
- ijms-4072287-supplementary.pdf
